# Supplementary material for: RIO-kinase 2 is essential for hematopoiesis
Source: PLoS One. 2024 Apr 2;19(4):e0300623. doi: 10.1371/journal.pone.0300623 (PMC10986946; doi:10.1371/journal.pone.0300623)
Supplement: S1 File — (XLSX) [file pone.0300623.s004.xlsx]

## Sheet: Figure 1B
B cells	CD45.2 relative to week 4 (%)
week after transplant	Riok2 fl/fl mouse 1	Riok2 fl/fl mouse 2	Riok2 fl/fl mouse 3	Riok2 fl/fl mouse 4	Riok2 fl/+ mouse 1	Riok2 fl/+ mouse 2	Riok2 fl/+ mouse 3	Riok2 fl/+ mouse 4
4	100	100	100	100	100	100	100	100
8	25	17	32	23	84	94	96	109
12	17	15	17	15	76	108	104	105
16	22	16	30	25	57	84	100	92
T cells	CD45.2 relative to week 4 (%)
week after transplant	Riok2 fl/fl mouse 1	Riok2 fl/fl mouse 2	Riok2 fl/fl mouse 3	Riok2 fl/fl mouse 4	Riok2 fl/+ mouse 1	Riok2 fl/+ mouse 2	Riok2 fl/+ mouse 3	Riok2 fl/+ mouse 4
4	100	100	100	100	100	100	100	100
8	17	15	14	21	102	135	131	189
12	30	20	35	29	100	147	155	194
16	37	26	65	38	90	71	100	104
Neutrophils/Eosinophils	CD45.2 relative to week 4 (%)
week after transplant	Riok2 fl/fl mouse 1	Riok2 fl/fl mouse 2	Riok2 fl/fl mouse 3	Riok2 fl/fl mouse 4	Riok2 fl/+ mouse 1	Riok2 fl/+ mouse 2	Riok2 fl/+ mouse 3	Riok2 fl/+ mouse 4
4	100	100	100	100	100	100	100	100
8	14	17	9	19	81	131	156	106
12	24	21	28	26	82	131	145	106
16	27	32	46	36	89	92	104	87
Macrophages/Monocytes	CD45.2 relative to week 4 (%)
week after transplant	Riok2 fl/fl mouse 1	Riok2 fl/fl mouse 2	Riok2 fl/fl mouse 3	Riok2 fl/fl mouse 4	Riok2 fl/+ mouse 1	Riok2 fl/+ mouse 2	Riok2 fl/+ mouse 3	Riok2 fl/+ mouse 4
4	100	100	100	100	100	100	100	100
8	13	16	12	23	94	108	117	107
12	24	25	27	38	96	121	116	99
16	30	24	44	39	84	100	107	88

## Sheet: Figure 1C
	Control				Tamoxifen
LSK	28860	21228	27810	23217	9600	1296	2178	1224
GMP	189150	190686	346080	157620	21120	135	18216	456
CMP	260130	204228	334338	217260	13140	702	13464	360
MEP	356070	213378	216300	251340	13440	186.3	9108	79.2
LT-HSC	17940	5490	12360	11715	576	16.956	613.8	55.2
ST-HSC	1716	259.494	323.214	766.8	14.16	0	38.808	11.208

## Sheet: Figure 1D
Panel 1 (Riok2 R-Cre survival)
Day	Riok2 fl/fl	Riok2 fl/+	Riok2 +/+
13	1
14	1
15	1
16	1
70		0	0
70		0	0
70		0	0
70		0
Panel 2 (Mx1-Cre survival)
day	Riok2fl/+	Riok2fl/fl
18	1
23	1
24	1
24	1
42		0
42		0
42		0
42		0

## Sheet: Figure 2B
Lin- (%) 48h
Riok2 fl/+	Riok2 fl/fl	Riok2 fl/+	Riok2 fl/fl
+EtOH		+OHT
47	45	46	75
58	44	45	72
45	46	48	80
LSK (%) 48h
Riok2 fl/+	Riok2 fl/fl	Riok2 fl/+	Riok2 fl/fl
+EtOH		+OHT
10	7	8	11
9	8	9	17
6	8	7	18

## Sheet: Figure 2C
colonies/1000 cells	Riok2fl/+ LSK (ЕtOН)			Riok2fl/+ LSK (OHT)			Riok2fl/fl LSK (ЕtOН)			Riok2fl/fl LSK (ЕtOН)
round 1	184	200	121	104	98	72	152	140	104	28	60	80
round 2	121	76	83	72	88	67	89	62	118	3	2	7
round 3	56	64	72	32	56	48	68	56	72	0	0	0

## Sheet: Figure 2D
	Fraction (%)	S-Phase			G 1 -Phase			G2-Phase			Sub G1-Phase
	Riok2fl/+ +EtOH	24	27	31	61	58	59	9	3	6	6	11	3
	Riok2fl/+ +OHT	14	20	38	47	58	53	8	6	4	30	15	5
	Riok2fl/fl + EtOH	51	39	44	39	49	45	3	3	2	8	9	9
	Riok2fl/fl + OHT	4	2	2	6	4	5	0	0	0	90	94	93

## Sheet: Supp 1D
Mouse ID	CD45.1	CD45.2
24	0.37	87.1
25	2.77	78.9
26	0.28	52
27	0.51	46.7
62	0.48	87.1
63	0.67	77.7
64	0	24.8
OBS mouse 66 excluded due to sample lost during processing for staining.
